# Supplementary material for: Accuracy of computer-assisted vertical cup-to-disk ratio grading for glaucoma screening
Source: PLoS One. 2019 Aug 8;14(8):e0220362. doi: 10.1371/journal.pone.0220362 (PMC6687168; doi:10.1371/journal.pone.0220362)
Supplement: S1 File — (ZIP) [file pone.0220362.s001.zip]

Archive with 5 entries (4 files):
- Glaucoma_Grading.txt
- __MACOSX/
- __MACOSX/._Glaucoma_Grading.txt
- Sourcecode.txt
- __MACOSX/._Sourcecode.txt
