# Supplementary material for: Accuracy of computer-assisted vertical cup-to-disk ratio grading for glaucoma screening
Source: PLoS One. 2019 Aug 8;14(8):e0220362. doi: 10.1371/journal.pone.0220362 (PMC6687168; doi:10.1371/journal.pone.0220362)
Supplement: S3 File — (CSV) [file pone.0220362.s003.csv]

Variable	Variable discription	Measurement Units	Allowed values
photoname	Name of image from optic disc database	character	no restriction
photoid	Arbitrary unique number for each image; duplicates have the same number	integer	100-607
duplicate	Indicates the second instance of a set of duplicate pair; this image was graded second	integer	0-1
noclin_vi_1	Verticle Cup-to-Disc Ratio (VCDR) grade, by visual inspection (Non-clinical nonophthalmic grader #1)	ratio - unitless	0-1
noclin_program_1	Verticle Cup-to-Disc Ratio (VCDR) grade, computer assisted (Non-clinical nonophthalmic grader #1)	ratio - unitless	0-1
noclin_vi_2	Verticle Cup-to-Disc Ratio (VCDR) grade, by visual inspection (Non-clinical nonophthalmic grader #2)	ratio - unitless	0-1
noclin_program_2	Verticle Cup-to-Disc Ratio (VCDR) grade, computer assisted (Non-clinical nonophthalmic grader #2)	ratio - unitless	0-1
noclin_vi_3	Verticle Cup-to-Disc Ratio (VCDR) grade, by visual inspection (Non-clinical nonophthalmic grader #3)	ratio - unitless	0-1
noclin_program_3	Verticle Cup-to-Disc Ratio (VCDR) grade, computer assisted (Non-clinical nonophthalmic grader #3)	ratio - unitless	0-1
noclin_vi_4	Verticle Cup-to-Disc Ratio (VCDR) grade, by visual inspection (Non-clinical nonophthalmic grader #4)	ratio - unitless	0-1
noclin_program_4	Verticle Cup-to-Disc Ratio (VCDR) grade, computer assisted (Non-clinical nonophthalmic grader #4)	ratio - unitless	0-1
clin_vi_1	Verticle Cup-to-Disc Ratio (VCDR) grade, by visual inspection (Clinical nonophthalmic grader #1)	ratio - unitless	0-1
clin_program_1	Verticle Cup-to-Disc Ratio (VCDR) grade, computer assisted (Clinical nonophthalmic grader #1)	ratio - unitless	0-1
clin_vi_2	Verticle Cup-to-Disc Ratio (VCDR) grade, by visual inspection (Clinical nonophthalmic grader #2)	ratio - unitless	0-1
clin_program_2	Verticle Cup-to-Disc Ratio (VCDR) grade, computer assisted (Clinical nonophthalmic grader #2)	ratio - unitless	0-1
clin_vi_3	Verticle Cup-to-Disc Ratio (VCDR) grade, by visual inspection (Clinical nonophthalmic grader #3)	ratio - unitless	0-1
clin_program_3	Verticle Cup-to-Disc Ratio (VCDR) grade, computer assisted (Clinical nonophthalmic grader #3)	ratio - unitless	0-1
clin_vi_4	Verticle Cup-to-Disc Ratio (VCDR) grade, by visual inspection (Clinical nonophthalmic grader #4)	ratio - unitless	0-1
clin_program_4	Verticle Cup-to-Disc Ratio (VCDR) grade, computer assisted (Clinical nonophthalmic grader #4)	ratio - unitless	0-1
oph_vi_1	Verticle Cup-to-Disc Ratio (VCDR) grade, by visual inspection (Ophthalmologist, grader #1)	ratio - unitless	0-1
oph_program_1	Verticle Cup-to-Disc Ratio (VCDR) grade, computer assisted (Ophthalmologist, grader #1)	ratio - unitless	0-1
oph_vi_2	Verticle Cup-to-Disc Ratio (VCDR) grade, by visual inspection (Ophthalmologist, grader #2)	ratio - unitless	0-1
oph_program_2	Verticle Cup-to-Disc Ratio (VCDR) grade, computer assisted (Ophthalmologist, grader #2)	ratio - unitless	0-1
oph_vi_3	Verticle Cup-to-Disc Ratio (VCDR) grade, by visual inspection (Ophthalmologist, grader #3)	ratio - unitless	0-1
oph_vi_4	Verticle Cup-to-Disc Ratio (VCDR) grade, by visual inspection (Ophthalmologist, grader #4)	ratio - unitless	0-1
oph_vi_5	Verticle Cup-to-Disc Ratio (VCDR) grade, by visual inspection (Ophthalmologist, grader #5)	ratio - unitless	0-1
algorithm	Verticle Cup-to-Disc Ratio (VCDR) grade, automated algorithm	ratio - unitless	0-1
rim1diagnosis	Glaucoma diagnosis given by RIM-ONE researchers; null values indicate the image was taken from the Hunter database	character	normal, ocular hypertension, early, moderate, deep
