# Supplementary material for: Accuracy of computer-assisted vertical cup-to-disk ratio grading for glaucoma screening
Source: PLoS One. 2019 Aug 8;14(8):e0220362. doi: 10.1371/journal.pone.0220362 (PMC6687168; doi:10.1371/journal.pone.0220362)
Supplement: S4 File — (CSV) [file pone.0220362.s004.csv]

photoname	photoid	duplicate	noclin_vi_1	noclin_program_1	noclin_vi_2	noclin_program_2	noclin_vi_3	noclin_program_3	noclin_vi_4	noclin_program_4	clin_vi_1	clin_program_1	clin_vi_2	clin_program_2	clin_vi_3	clin_program_3	clin_vi_4	clin_program_4	oph_vi_1	oph_program_1	oph_vi_2	oph_program_2	oph_vi_3	oph_vi_4	oph_vi_5	algorithm	rim1diagnosis
Im059.bmp	100	0	0.4	0.5	0.4	0.5	0.4	0.5	0.6	0.5	0.4	0.5	0.6	0.5	0.5	0.5	0.6	0.5	0.4	0.5	0.5	0.5	0.5	0.6	0.5	0.6	normal
Im060.bmp	101	0	0.6	0.6	0.5	0.5	0.6	0.6	0.7	0.5	0.6	0.6	0.6	0.5	0.6	0.6	0.7	0.6	0.7	0.6	0.6	0.6	0.6	0.6	0.7	0.5	normal
Im061.bmp	102	0	0.3	0.4	0.3	0.4	0.5	0.4	0.3	0.3	0.3	0.5	0.4	0.5	0.3	0.4	0.4	0.4	0.4	0.5	0.5	0.3	0.5	0.4	0.4	0.5	normal
Im062.bmp	103	0	0.5	0.6	0.3	0.5	0.6	0.5	0.4	0.4	0.4	0.4	0.5	0.4	0.4	0.5	0.4	0.5	0.5	0.4	0.5	0.5	0.5	0.5	0.6	0.7	normal
Im063.bmp	104	0	0.4	0.4	0.3	0.5	0.6	0.5	0.2	0.4	0.4	0.4	0.5	0.4	0.4	0.4	0.4	0.5	0.4	0.5	0.5	0.3	0.4	0.4	0.5	0.7	normal
Im064.bmp	105	0	0.3	0.4	0.2	0.3	0.3	0.4	0.2	0.3	0.4	0.3	0.2	0.3	0.3	0.4	0.3	0.4	0.3	0.4	0.3	0.2	0.2	0.3	0.5	0.5	ocular hypertension
Im065.bmp	106	0	0.4	0.5	0.3	0.4	0.5	0.5	0.3	0.3	0.5	0.4	0.4	0.5	0.5	0.5	0.4	0.5	0.5	0.5	0.5	0.4	0.5	0.4	0.6	0.5	ocular hypertension
Im066.bmp	107	0	0.3	0.4	0.2	0.3	0.2	0.3	0.2	0.3	0.2	0.3	0.4	0.3	0.3	0.4	0.3	0.3	0.2	0.2	0.3	0.3	0.2	0.4	0.2	0.4	normal
Im066.bmp	107	1	0.3	0.4	0.2	0.4	0.3	0.4	0.3	0.3	0.2	0.3	0.3	0.3	0.3	0.2	0.2	0.3	0.2	0.3	0.3	0.2	0.2	0.3	0.1	0.4	normal
Im067.bmp	108	0	0.4	0.4	0.3	0.4	0.3	0.3	0.2	0.3	0.4	0.3	0.4	0.3	0.3	0.3	0.3	0.4	0.4	0.4	0.3	0.3	0.4	0.5	0.4	0.4	normal
Im067.bmp	108	1	0.3	0.4	0.3	0.4	0.3	0.3	0.3	0.3	0.3	0.3	0.3	0.3	0.4	0.3	0.3	0.4	0.4	0.4	0.3	0.3	0.3	0.3	0.4	0.4	normal
Im068.bmp	109	0	0.5	0.4	0.2	0.5	0.3	0.4	0.3	0.4	0.4	0.4	0.3	0.3	0.4	0.3	0.4	0.3	0.3	0.3	0.3	0.4	0.5	0.5	0.4	0.4	normal
Im069.bmp	110	0	0.6	0.9	0.9	0.8	0.9	0.2	0.8	0.2	0.9	0.9	0.9	0.9	0.8	0.9	0.8	0.9	0.9	0.9	1	0.9	0.9	0.9	0.9	1	deep
Im071.bmp	112	0	0.2	0.3	0.3	0.4	0.4	0.3	0.2	0.3	0.2	0.2	0.3	0.3	0.3	0.4	0.2	0.3	0.2	0.3	0.2	0.2	0.2	0.3	0.2	0.4	normal
Im072.bmp	113	0	0.3	0.4	0.2	0.3	0.2	0.4	0.3	0.4	0.2	0.4	0.2	0.3	0.4	0.4	0.2	0.3	0.3	0.4	0.3	0.4	0.2	0.3	0.3	0.5	normal
Im073.bmp	114	0	0.3	0.5	0.3	0.3	0.3	0.4	0.4	0.4	0.3	0.2	0.3	0.4	0.4	0.3	0.2	0.3	0.2	0.2	0.3	0.3	0.1	0.2	0.2	0.3	normal
Im073.bmp	114	1	0.4	0.5	0.3	0.4	0.4	0.3	0.4	0.5	0.3	0.3	0.3	0.3	0.2	0.4	0.3	0.3	0.2	0.3	0.2	0.3	0.2	0.3	0.2	0.4	normal
Im075.bmp	115	0	0.4	0.7	0.1	0.3	0.2	0.3	0.3	0.3	0.2	0.2	0.2	0.3	0.2	0.3	0.3	0.3	0.1	0.1	0	0.1	0.1	0.2	0.1	0.3	normal
Im076.bmp	116	0	0.4	0.4	0.6	0.3	0.3	0.3	0.4	0.3	0.3	0.4	0.2	0.4	0.3	0.3	0.2	0.4	0.1	0.1	0	0.1	0.1	0.2	0.1	0.3	normal
Im076.bmp	116	1	0.3	0.5	0.3	0.4	0.3	0.4	0.5	0.4	0.3	0.4	0.3	0.3	0.2	0.3	0.2	0.3	0.1	0.1	0.3	0.3	0.1	0.2	0.1	0.3	normal
Im077.bmp	117	0	0.3	0.5	0.3	0.4	0.3	0.3	0.5	0.3	0.3	0.3	0.4	0.4	0.3	0.3	0.4	0.3	0.3	0.3	0.3	0.3	0.3	0.4	0.4	0.4	normal
Im078.bmp	118	0	0.3	0.5	0.3	0.4	0.4	0.3	0.4	0.3	0.3	0.3	0.3	0.4	0.4	0.4	0.3	0.4	0.3	0.3	0.3	0.3	0.4	0.3	0.4	0.5	normal
Im079.bmp	119	0	0.4	0.5	0.2	0.4	0.3	0.3	0.3	0.3	0.2	0.3	0.3	0.3	0.3	0.3	0.3	0.4	0.3	0.4	0.3	0.3	0.4	0.4	0.5	0.6	normal
Im080.bmp	120	0	0.4	0.4	0.4	0.4	0.4	0.3	0.4	0.3	0.3	0.4	0.3	0.5	0.3	0.4	0.4	0.4	0.4	0.4	0.3	0.3	0.4	0.4	0.5	0.4	normal
Im080.bmp	120	1	0.4	0.4	0.4	0.4	0.5	0.4	0.6	0.4	0.4	0.4	0.4	0.5	0.4	0.3	0.3	0.4	0.5	0.4	0.3	0.3	0.4	0.4	0.6	0.3	normal
Im082.bmp	122	0	0.3	0.3	0.3	0.3	0.3	0.2	0.3	0.2	0.2	0.7	0.3	0.3	0.3	0.3	0.2	0.4	0.3	0.3	0.3	0.3	0.2	0.3	0.3	0.4	normal
Im083.bmp	123	0	0.3	0.4	0.5	0.4	0.4	0.4	0.4	0.4	0.3	0.4	0.3	0.4	0.4	0.4	0.3	0.4	0.3	0.3	0.3	0.3	0.1	0.3	0.4	0.5	normal
Im084.bmp	124	0	0.4	0.4	0.3	0.4	0.3	0.3	0.3	0.3	0.3	0.3	0.3	0.4	0.4	0.4	0.3	0.3	0.4	0.3	0.3	0.4	0.4	0.4	0.4	0.4	normal
Im085.bmp	125	0	0.4	0.7	0.4	0.5	0.5	0.3	0.3	0.3	0.3	0.1	0.9	0.5	0.5	0.3	0.4	0.3	0.4	0.3	0.3	0.4	0.4	0.5	0.4	0.4	normal
D01187-L.bmp	126	0	0.3	0.3	0.3	0.3	0.3	0.3	0.3	0.3	0.3	0.3	0.3	0.3	0.4	0.3	0.3	0.3	0.3	0.3	0.3	0.2	0.3	0.3	0.2	0.5
D01187-L.bmp	126	1	0.4	0.8	0.3	0.3	0.6	0.4	0.3	0.4	0.3	0.4	0.4	0.3	0.4	0.3	0.2	0.3	0.3	0.3	0.4	0.3	0.4	0.3	0.2	0.4
D1005198-R.bmp	127	0	0.3	0.7	0.4	0.2	0.2	0.4	0.3	0.4	0.2	0.5	0.2	0.3	0.2	0.3	0.2	0.3	0.2	0.7	1	0.1	0.2	0.3	0.2	0.1
D1039978-R.bmp	130	0	0.3	0.4	0.2	0.2	0.3	0.3	0.3	0.4	0.3	0.4	0.3	0.5	0.3	0.3	0.2	0.3	0.2	0.4	0.2	0.3	0.3	0.3	0.2	0.7
D1050107-R.bmp	131	0	0.5	0.6	0.3	0.4	0.4	0.4	0.2	0.3	0.4	0.4	0.3	0.4	0.4	0.4	0.3	0.3	0.3	0.4	0.3	0.4	0.3	0.3	0.3	0.2
D106154-R.bmp	132	0	0.3	0.6	0.3	0.4	0.5	0.4	0.2	0.4	0.4	0.4	0.3	0.5	0.4	0.4	0.3	0.4	0.3	0.4	0.3	0.3	0.4	0.3	0.3	0.6
D1068787-L.bmp	133	0	0.3	0.5	0.2	0.4	0.5	0.3	0.3	0.4	0.5	0.3	0.2	0.3	0.3	0.3	0.1	0.4	0.4	0.5	0.3	0.3	0.1	0.4	0.2	0.5
D1069540-R.bmp	135	0	0.3	0.5	0.2	0.3	0.3	0.3	0.2	0.4	0.3	0.4	0.2	0.3	0.2	0.3	0.2	0.3	0.3	0.3	0.2	0.3	0.2	0.3	0.2	0.4
D1101765-R.bmp	136	0	0.3	0.8	0.4	0.4	0.4	0.4	0.3	0.4	0.3	0.6	0.9	0.4	0.3	0.5	0.3	0.5	0.4	0.5	0.3	0.3	0.3	0.3	0.3	0.7
D1113093-L.bmp	137	0	0.5	0.6	0.6	0.3	0.6	0.6	0.3	0.5	0.6	0.3	0.7	0.6	0.6	0.5	0.6	0.5	0.6	0.5	0.5	0.5	0.5	0.5	0.6	0.7
D1118343-R.bmp	139	0	0.5	0.5	0.6	0.3	0.4	0.3	0.5	0.3	0.5	0.3	0.3	0.3	0.5	0.5	0.4	0.4	0.4	0.5	0.4	0.4	0.3	0.4	0.4	0.5
D1121886-R.bmp	140	0	0.4	0.4	0.2	0.3	0.4	0.4	0.3	0.5	0.4	0.3	0.3	0.4	0.3	0.3	0.4	0.3	0.3	0.4	0.3	0.4	0.3	0.3	0.3	0.3
D1125356-L.bmp	141	0	0.4	0.8	0.3	0.4	0.4	0.3	0.3	0.4	0.4	0.4	0.8	0.3	0.3	0.4	0.3	0.4	0.4	0.4	0.3	0.3	0.3	0.3	0.3	0.4
D1234-L.bmp	142	0	0.4	0.4	0.3	0.3	0.4	0.4	0.2	0.5	0.4	0.7	0.2	0.4	0.3	0.3	0.4	0.4	0.3	0.5	0.3	0.3	0.4	0.4	0.3	0.6
Im002.bmp	143	0	0.4	0.6	0.4	0.5	0.9	0.6	0.4	0.6	0.9	0.6	0.9	0.6	0.5	0.5	0.7	0.7	0.9	0.9	0.5	0.7	0.9	0.9	0.9	0.7	deep
Im004.bmp	145	0	0.5	0.7	0.3	0.6	0.7	0.5	0.4	0.5	0.6	0.5	0.6	0.5	0.5	0.3	0.7	0.6	0.6	0.6	0.6	0.3	0.9	0.6	0.7	0.5	normal
Im004.bmp	145	1	0.6	0.8	0.5	0.6	0.5	0.6	0.8	0.5	0.7	0.6	0.8	0.5	0.5	0.3	0.7	0.6	0.7	0.6	0.5	0.5	0.6	0.7	0.7	0.2	normal
Im005.bmp	146	0	0.4	0.5	0.4	0.4	0.9	0.3	0.4	0.4	0.7	0.6	0.6	0.3	0.4	0.4	0.6	0.6	0.8	0.8	0.4	0.5	0.9	0.6	0.7	0.7	moderate
Im006.bmp	147	0	0.4	0.6	0.4	0.5	0.5	0.5	0.4	0.4	0.4	0.4	0.4	0.5	0.4	0.4	0.3	0.4	0.4	0.5	0.3	0.3	0.3	0.4	0.4	0.4	normal
Im007.bmp	148	0	0.4	0.5	0.5	0.5	0.6	0.6	0.7	0.5	0.6	0.6	0.8	0.6	0.5	0.5	0.5	0.7	0.6	0.7	0.6	0.5	0.8	0.6	0.6	0.8	early
Im007.bmp	148	1	0.5	0.5	0.5	0.5	0.4	0.5	0.8	0.7	0.6	0.6	0.7	0.6	0.5	0.6	0.6	0.6	0.7	0.7	0.6	0.7	0.7	0.6	0.7	0.7	early
Im008.bmp	149	0	0.3	0.4	0.4	0.4	0.4	0.4	0.3	0.3	0.4	0.4	0.4	0.4	0.3	0.5	0.3	0.3	0.4	0.4	0.4	0.4	0.4	0.4	0.4	0.4	normal
Im009.bmp	150	0	0.4	0.6	0.4	0.5	0.3	0.5	0.4	0.4	0.3	0.4	0.6	0.5	0.4	0.4	0.4	0.5	0.5	0.5	0.5	0.5	0.5	0.5	0.5	0.5	early
Im009.bmp	150	1	0.4	0.5	0.2	0.6	0.7	0.4	0.5	0.5	0.4	0.4	0.5	0.4	0.5	0.4	0.3	0.6	0.5	0.4	0.3	0.4	0.3	0.6	0.4	0.5	early
Im010.bmp	151	0	0.5	0.6	0.2	0.4	0.6	0.4	0.4	0.3	0.5	0.3	0.7	0.4	0.5	0.5	0.5	0.6	0.5	0.7	0.3	0.4	0.4	0.4	0.5	0.7	early
Im011.bmp	152	0	0.3	0.4	0.3	0.5	0.3	0.4	0.3	0.4	0.2	0.3	0.3	0.3	0.4	0.4	0.5	0.3	0.3	0.2	0.3	0.3	0.3	0.3	0.3	0.5	normal
Im012.bmp	153	0	0.4	0.5	0.5	0.5	0.4	0.4	0.4	0.4	0.4	0.4	0.4	0.4	0.4	0.5	0.4	0.4	0.3	0.5	0.4	0.4	0.4	0.4	0.4	0.5	normal
Im013.bmp	154	0	0.5	0.7	0.7	0.7	0.8	0.6	0.6	0.6	0.8	0.8	0.8	0.7	0.7	0.7	0.8	0.8	0.8	0.8	0.7	0.7	0.9	0.8	0.8	1	deep
Im013.bmp	154	1	0.6	0.7	0.7	0.7	0.6	0.8	0.6	0.7	0.8	0.7	0.7	0.8	0.7	0.8	0.8	0.7	0.9	0.8	0.8	0.7	0.8	0.8	0.8	0.8	deep
Im014.bmp	155	0	0.5	0.5	0.6	0.6	0.6	0.5	0.5	0.5	0.6	0.5	0.6	0.7	0.6	0.6	0.7	0.5	0.6	0.6	0.6	0.4	0.5	0.6	0.6	0.7	normal
Im015.bmp	156	0	0.4	0.5	0.5	0.6	0.5	0.4	0.4	0.4	0.5	0.5	0.6	0.5	0.6	0.5	0.6	0.5	0.5	0.5	0.4	0.4	0.5	0.6	0.6	0.8	normal
Im015.bmp	156	1	0.5	0.6	0.5	0.5	0.5	0.6	0.4	0.5	0.5	0.5	0.6	0.6	0.6	0.5	0.5	0.5	0.6	0.5	0.5	0.4	0.5	0.6	0.7	0.5	normal
Im016.bmp	157	0	0.5	0.8	0.3	0.4	0.9	0.4	0.6	0.4	0.3	0.3	0.3	0.4	0.6	0.5	0.7	0.8	0.8	0.9	0.6	0.6	0.9	0.8	0.9	0.8	deep
Im017.bmp	158	0	0.3	0.6	0.9	0.8	0.9	0.4	0.3	0.4	0.8	0.8	0.9	0.8	0.6	0.6	0.7	0.7	0.8	0.8	0.8	0.7	0.9	0.8	0.8	0.6	early
Im018.bmp	159	0	0.6	0.6	0.8	0.8	0.8	0.8	0.5	0.8	0.8	0.8	0.9	0.9	0.7	0.8	0.8	0.8	0.8	0.8	0.8	0.8	0.9	0.8	0.9	0.9	moderate
Im019.bmp	160	0	0.4	0.5	0.5	0.5	0.5	0.3	0.4	0.3	0.3	0.2	0.4	0.4	0.5	0.4	0.5	0.5	0.5	0.5	0.3	0.3	0.3	0.4	0.4	0.6	normal
Im021.bmp	161	0	0.5	0.5	0.6	0.5	0.6	0.5	0.4	0.5	0.4	0.5	0.6	0.5	0.6	0.6	0.5	0.5	0.5	0.5	0.5	0.5	0.5	0.5	0.6	0.6	early
Im022.bmp	162	0	0.3	0.5	0.5	0.5	0.5	0.4	0.6	0.4	0.3	0.3	0.4	0.4	0.5	0.4	0.5	0.5	0.4	0.5	0.3	0.5	0.3	0.5	0.4	0.6	normal
Im023.bmp	163	0	0.4	0.6	0.4	0.5	0.4	0.4	0.4	0.4	0.4	0.4	0.4	0.4	0.4	0.5	0.5	0.5	0.4	0.4	0.3	0.4	0.4	0.5	0.4	0.6	normal
Im023.bmp	163	1	0.4	0.5	0.3	0.4	0.7	0.5	0.4	0.4	0.4	0.4	0.5	0.5	0.5	0.4	0.4	0.4	0.4	0.4	0.4	0.4	0.4	0.5	0.5	1	normal
Im024.bmp	164	0	0.5	0.5	0.5	0.6	0.5	0.5	0.4	0.5	0.5	0.5	0.6	0.5	0.5	0.5	0.6	0.5	0.5	0.5	0.4	0.5	0.5	0.6	0.5	0.6	normal
Im025.bmp	165	0	0.4	0.5	0.4	0.5	0.6	0.5	0.3	0.5	0.5	0.5	0.4	0.6	0.5	0.5	0.5	0.5	0.5	0.6	0.5	0.5	0.5	0.6	0.6	0.5	normal
Im025.bmp	165	1	0.4	0.6	0.4	0.6	0.8	0.5	0.5	0.4	0.5	0.5	0.6	0.5	0.5	0.5	0.5	0.5	0.6	0.5	0.5	0.5	0.5	0.5	0.6	0.8	normal
Im026.bmp	166	0	0.3	0.4	0.2	0.3	0.3	0.3	0.4	0.3	0.3	0.2	0.3	0.3	0.4	0.3	0.3	0.4	0.2	0.4	0.2	0.3	0.3	0.4	0.2	0.3	normal
Im027.bmp	167	0	0.4	0.4	0.4	0.4	0.3	0.4	0.4	0.3	0.3	0.3	0.3	0.3	0.4	0.3	0.3	0.3	0.3	0.5	0.3	0.3	0.4	0.5	0.3	0.4	normal
Im028.bmp	168	0	0.5	0.6	0.6	0.6	0.7	0.6	0.5	0.6	0.6	0.5	0.8	0.7	0.6	0.6	0.7	0.7	0.7	0.9	0.6	0.6	0.8	0.8	0.7	0.5	normal
Im029.bmp	169	0	0.4	0.7	0.7	0.5	0.6	0.5	0.6	0.5	0.5	0.4	0.7	0.6	0.5	0.5	0.5	0.6	0.6	0.8	0.6	0.5	0.5	0.6	0.6	0.4	normal
Im030.bmp	170	0	0.5	0.6	0.5	0.5	0.6	0.5	0.3	0.5	0.5	0.6	0.8	0.6	0.6	0.6	0.5	0.6	0.6	0.7	0.7	0.5	0.7	0.7	0.7	0.7	moderate
Im031.bmp	171	0	0.3	0.3	0.3	0.3	0.3	0.2	0.2	0.2	0.3	0.2	0.2	0.3	0.3	0.3	0.2	0.3	0.2	0.5	0.3	0.2	0.2	0.3	0.1	0.5	normal
Im032.bmp	172	0	0.4	0.8	0.5	0.2	0.2	0.3	0.3	0.3	0.3	0.4	0.3	0.4	0.3	0.4	0.3	0.3	0.2	0.4	0.3	0.3	0.2	0.3	0.2	0.3	normal
Im033.bmp	173	0	0.3	0.7	0.5	0.3	0.2	0.4	0.2	0.2	0.2	0.2	0.2	0.3	0.3	0.4	0.2	0.3	0.2	0.4	0.3	0.3	0.2	0.3	0.2	0.3	normal
Im033.bmp	173	1	0.3	0.7	0.2	0.2	0.5	0.2	0.4	0.4	0.3	0.2	0.2	0.3	0.2	0.3	0.2	0.4	0.3	0.2	0.2	0.2	0.2	0.3	0.2	0.6	normal
Im034.bmp	174	0	0.6	0.6	0.6	0.6	0.6	0.6	0.4	0.6	0.6	0.7	0.7	0.7	0.6	0.6	0.6	0.7	0.6	0.7	0.7	0.7	0.6	0.6	0.7	0.7	early
Im035.bmp	175	0	0.4	0.6	0.5	0.5	0.5	0.4	0.5	0.5	0.4	0.4	0.6	0.5	0.4	0.4	0.5	0.5	0.5	0.5	0.3	0.4	0.4	0.5	0.5	0.6	early
Im035.bmp	175	1	0.5	0.6	0.4	0.5	0.6	0.4	0.6	0.5	0.4	0.4	0.5	0.5	0.4	0.4	0.5	0.5	0.5	0.5	0.4	0.4	0.4	0.5	0.5	0.5	early
Im036.bmp	176	0	0.7	0.7	0.7	0.7	0.6	0.7	0.6	0.7	0.7	0.7	0.7	0.7	0.6	0.7	0.7	0.7	0.7	0.7	0.6	0.7	0.6	0.7	0.8	0.7	normal
Im037.bmp	177	0	0.6	0.5	0.5	0.6	0.6	0.6	0.6	0.6	0.5	0.6	0.6	0.6	0.5	0.6	0.6	0.5	0.6	0.6	0.5	0.5	0.5	0.6	0.7	0.7	normal
Im037.bmp	177	1	0.6	0.6	0.5	0.6	0.6	0.6	0.6	0.5	0.5	0.6	0.6	0.6	0.5	0.6	0.6	0.6	0.6	0.6	0.5	0.5	0.6	0.6	0.7	0.3	normal
Im038.bmp	178	0	0.7	0.7	0.8	0.8	0.7	0.7	0.5	0.6	0.7	0.8	0.8	0.9	0.7	0.7	0.9	0.8	0.7	0.8	1	0.8	0.9	0.8	0.8	0.9	deep
Im040.bmp	179	0	0.4	0.4	0.3	0.5	0.4	0.5	0.4	0.4	0.3	0.4	0.4	0.5	0.5	0.5	0.6	0.4	0.4	0.5	0.4	0.4	0.5	0.4	0.5	0.7	normal
Im041.bmp	180	0	0.4	0.4	0.4	0.5	0.4	0.4	0.3	0.4	0.4	0.4	0.5	0.5	0.5	0.4	0.5	0.5	0.4	0.5	0.3	0.4	0.4	0.4	0.5	0.7	normal
Im042.bmp	181	0	0.4	0.6	0.4	0.5	0.3	0.4	0.2	0.3	0.3	0.2	0.3	0.3	0.4	0.4	0.4	0.4	0.3	0.5	0.4	0.4	0.1	0.3	0.4	0.5	normal
Im043.bmp	182	0	0.3	0.4	0.3	0.5	0.3	0.4	0.2	0.2	0.2	0.3	0.3	0.4	0.3	0.4	0.4	0.1	0.3	0.4	0.2	0.3	0.1	0.2	0.2	0.4	early
Im044.bmp	183	0	0.4	0.5	0.6	0.5	0.2	0.3	0.5	0.3	0.3	0.2	0.3	0.3	0.2	0.3	0.2	0.3	0.3	0.4	0.2	0.2	0.2	0.3	0.2	0.9	moderate
Im045.bmp	184	0	0.4	0.8	0.5	0.5	0.4	0.5	0.4	0.4	0.3	0.3	0.5	0.4	0.5	0.4	0.5	0.5	0.4	0.4	0.5	0.3	0.5	0.5	0.5	0.6	moderate
Im045.bmp	184	1	0.4	0.5	0.4	0.4	0.6	0.4	0.6	0.3	0.4	0.4	0.5	0.4	0.6	0.6	0.4	0.5	0.5	0.4	0.3	0.3	0.5	0.5	0.5	0.6	moderate
Im046.bmp	185	0	0.3	0.7	0.3	0.4	0.3	0.3	0.3	0.3	0.3	0.2	0.2	0.3	0.2	0.2	0.4	0.3	0.3	0.4	0.2	0.3	0.2	0.3	0.2	0.6	normal
Im047.bmp	186	0	0.4	0.4	0.3	0.4	0.4	0.4	0.3	0.3	0.3	0.4	0.4	0.4	0.4	0.4	0.4	0.4	0.4	0.5	0.3	0.4	0.3	0.4	0.3	0.5	normal
Im048.bmp	187	0	0.5	0.6	0.8	0.5	0.6	0.5	0.5	0.5	0.5	0.6	0.7	0.6	0.5	0.5	0.5	0.5	0.6	0.7	0.6	0.5	0.8	0.7	0.7	0.7	deep
Im048.bmp	187	1	0.5	0.8	0.5	0.5	0.8	0.5	0.7	0.5	0.7	0.6	0.6	0.5	0.6	0.5	0.4	0.5	0.9	0.8	0.6	0.5	0.8	0.7	0.7	0.7	deep
Im049.bmp	188	0	0.5	0.6	0.7	0.7	0.6	0.6	0.4	0.7	0.7	0.6	0.8	0.7	0.6	0.7	0.6	0.7	0.7	0.7	0.6	0.6	0.7	0.7	0.7	0.6	early
Im050.bmp	189	0	0.6	0.7	0.6	0.6	0.8	0.7	0.4	0.5	0.7	0.8	0.8	0.6	0.5	0.8	0.7	0.7	0.8	0.8	0.7	0.7	0.8	0.7	0.8	0.4	normal
Im051.bmp	190	0	0.5	0.6	0.5	0.4	0.7	0.4	0.3	0.3	0.2	0.2	0.3	0.4	0.3	0.4	0.2	0.4	0.1	0.4	0.2	0.3	0.8	0.4	0.3	0.5	early
Im051.bmp	190	1	0.4	0.6	0.5	0.4	0.5	0.4	0.3	0.3	0.3	0.3	0.2	0.3	0.3	0.3	0.3	0.4	0.4	0.5	0.3	0.3	0.3	0.4	0.2	0.6	early
Im052.bmp	191	0	0.5	0.5	0.3	0.5	0.6	0.6	0.4	0.3	0.5	0.5	0.7	0.4	0.5	0.6	0.8	0.5	0.6	0.7	0.4	0.5	0.6	0.6	0.6	0.6	normal
Im053.bmp	192	0	0.4	0.8	0.9	0.4	0.8	0.6	0.2	0.3	0.4	0.3	0.2	0.4	0.5	0.6	0.7	0.6	0.7	0.7	0.3	0.2	0.3	0.4	0.5	0.9	moderate
Im054.bmp	193	0	0.5	0.9	0.6	0.4	0.5	0.5	0.3	0.3	0.5	0.4	0.4	0.3	0.6	0.4	0.6	0.5	0.5	0.7	0.5	0.5	0.5	0.6	0.7	0.6	normal
Im055.bmp	194	0	0.5	0.6	0.5	0.6	0.5	0.5	0.5	0.5	0.5	0.5	0.6	0.5	0.5	0.5	0.5	0.5	0.6	0.6	0.5	0.5	0.5	0.6	0.7	0.8	normal
Im056.bmp	195	0	0.4	0.4	0.4	0.4	0.5	0.4	0.3	0.4	0.4	0.5	0.6	0.5	0.5	0.6	0.6	0.5	0.5	0.5	0.3	0.5	0.4	0.6	0.7	0.4	normal
Im057.bmp	196	0	0.4	0.4	0.3	0.5	0.4	0.3	0.2	0.5	0.3	0.3	0.4	0.3	0.3	0.4	0.4	0.4	0.3	0.4	0.3	0.4	0.3	0.3	0.3	0.4	normal
Im057.bmp	196	1	0.4	0.5	0.3	0.4	0.4	0.2	0.4	0.3	0.3	0.3	0.3	0.3	0.4	0.3	0.3	0.4	0.4	0.5	0.3	0.4	0.3	0.4	0.4	0.7	normal
Im001.bmp	197	0	0.3	0.5	0.3	0.4	0.3	0.4	0.3	0.4	0.4	0.4	0.4	0.5	0.4	0.4	0.4	0.4	0.4	0.4	0.4	0.4	0.4	0.4	0.4	0.4	normal
Im020.bmp	198	0	0.4	0.4	0.4	0.4	0.4	0.3	0.2	0.3	0.2	0.2	0.3	0.3	0.3	0.3	0.3	0.6	0.3	0.5	0.3	0.3	0.1	0.5	0.3	0.5	normal
Im039.bmp	199	0	0.4	0.6	0.4	0.4	0.5	0.5	0.3	0.3	0.4	0.4	0.5	0.5	0.5	0.5	0.5	0.5	0.5	0.7	0.4	0.6	0.5	0.6	0.6	0.7	early
Im058.bmp	200	0	0.5	0.5	0.5	0.4	0.4	0.4	0.5	0.4	0.4	0.4	0.4	0.5	0.4	0.4	0.4	0.4	0.4	0.5	0.3	0.5	0.4	0.4	0.5	0.6	normal
D1275485-L.bmp	201	0	0.4	0.5	0.5	0.5	0.9	0.4	0.6	0.5	0.4	0.5	0.5	0.4	0.5	0.6	0.4	0.4	0.4	0.5	0.5	0.4	0.4	0.5	0.3	0.5
D1277744-L.bmp	202	0	0.4	0.8	0.2	0.4	0.3	0.3	0.3	0.4	0.3	0.2	0.2	0.3	0.3	0.4	0.1	0.3	0.3	0.5	0.1	0.2	0.2	0.3	0.1	0.3
D1277797-R.bmp	203	0	0.4	0.5	0.3	0.4	0.6	0.4	0.3	0.4	0.3	0.5	0.3	0.4	0.4	0.4	0.3	0.4	0.3	0.5	0.3	0.4	0.3	0.4	0.3	0.6
D1277806-R.bmp	204	0	0.3	0.4	0.3	0.4	0.4	0.4	0.4	0.5	0.3	0.4	0.3	0.4	0.4	0.5	0.2	0.4	0.4	0.5	0.2	0.3	0.3	0.3	0.2	0.5
D1279676-R.bmp	205	0	0.3	0.5	0.4	0.4	0.6	0.4	0.5	0.4	0.4	0.4	0.5	0.4	0.5	0.5	0.3	0.4	0.5	0.4	0.4	0.4	0.4	0.4	0.4	0.4
D1280376-L.bmp	206	0	0.4	0.5	0.3	0.5	0.6	0.5	0.5	0.6	0.5	0.5	0.4	0.5	0.4	0.5	0.3	0.4	0.5	0.5	0.3	0.4	0.5	0.5	0.4	0.6
Im146.bmp	500	0	0.6	0.6	0.6	0.5	0.7	0.6	0.5	0.4	0.7	0.6	0.6	0.7	0.6	0.6	0.7	0.6	0.6	0.7	0.6	0.6	0.6	0.7	0.7	0.6	normal
Im147.bmp	501	0	0.4	0.6	0.3	0.5	0.5	0.5	0.5	0.4	0.4	0.5	0.5	0.5	0.4	0.5	0.4	0.5	0.5	0.5	0.4	0.5	0.4	0.4	0.6	0.6	ocular hypertension
Im147.bmp	501	1	0.5	0.5	0.4	0.5	0.5	0.5	0.5	0.4	0.4	0.5	0.4	0.5	0.4	0.4	0.4	0.4	0.5	0.5	0.4	0.4	0.5	0.4	0.5	0.6	ocular hypertension
Im148.bmp	502	0	0.4	0.5	0.3	0.4	0.5	0.5	0.5	0.4	0.4	0.4	0.4	0.5	0.4	0.4	0.4	0.4	0.4	0.5	0.3	0.4	0.4	0.4	0.5	0.5	ocular hypertension
Im149.bmp	503	0	0.5	0.5	0.4	0.6	0.5	0.5	0.6	0.5	0.5	0.5	0.5	0.5	0.5	0.5	0.6	0.5	0.5	0.5	0.4	0.5	0.5	0.5	0.5	0.5	normal
Im150.bmp	504	0	0.5	0.5	0.5	0.5	0.6	0.6	0.4	0.5	0.5	0.5	0.5	0.7	0.5	0.5	0.5	0.5	0.5	0.6	0.4	0.5	0.5	0.5	0.5	0.5	normal
Im151.bmp	505	0	0.4	0.5	0.3	0.4	0.3	0.2	0.2	0.2	0.1	0.2	0.2	0.2	0.2	0.1	0.4	0.2	0.2	0.9	0	0.1	0.1	0.2	0.1	0.4	normal
Im152.bmp	506	0	0.5	0.5	0.5	0.6	0.6	0.5	0.5	0.5	0.5	0.5	0.5	0.5	0.4	0.5	0.1	0.5	0.5	0.5	0.5	0.5	0.5	0.4	0.6	0.5	normal
Im153.bmp	507	0	0.4	0.5	0.3	0.4	0.5	0.5	0.3	0.4	0.4	0.4	0.4	0.4	0.3	0.4	0.5	0.4	0.3	0.5	0.3	0.4	0.4	0.3	0.4	0.4	normal
Im153.bmp	507	1	0.4	0.4	0.3	0.4	0.5	0.5	0.2	0.3	0.3	0.4	0.4	0.4	0.4	0.3	0.4	0.3	0.4	0.5	0.3	0.4	0.4	0.4	0.3	0.4	normal
Im154.bmp	508	0	0.5	0.5	0.4	0.4	0.5	0.4	0.4	0.3	0.4	0.4	0.3	0.5	0.3	0.3	0.4	0.4	0.4	0.5	0.3	0.4	0.4	0.4	0.5	0.4	normal
Im155.bmp	509	0	0.4	0.4	0.3	0.4	0.5	0.4	0.3	0.2	0.1	0.3	0.2	0.3	0.2	0.2	0.2	0.3	0.1	0.5	0.2	0.4	0.3	0.3	0.1	0.4	normal
Im156.bmp	510	0	0.4	0.4	0.2	0.3	0.4	0.3	0.3	0.2	0.3	0.4	0.3	0.4	0.3	0.2	0.3	0.3	0.3	0.5	0.2	0.3	0.2	0.3	0.3	0.4	normal
Im157.bmp	511	0	0.5	0.5	0.4	0.5	0.7	0.6	0.5	0.5	0.5	0.5	0.5	0.6	0.5	0.5	0.6	0.5	0.6	0.5	0.4	0.5	0.5	0.5	0.6	0.6	deep
Im158.bmp	512	0	0.7	0.7	0.1	0.7	0.8	0.8	0.3	0.5	0.7	0.7	0.8	0.8	0.7	0.5	0.8	0.8	0.8	0.8	0.7	0.8	0.8	0.7	0.8	0.4	deep
Im158.bmp	512	1	0.7	0.6	0.8	0.7	0.7	0.8	0.3	0.4	0.7	0.7	0.8	0.9	0.7	0.6	0.7	0.8	0.8	0.8	0.8	0.6	0.9	0.7	0.8	0.4	deep
Im159.bmp	513	0	0.4	0.5	0.3	0.4	0.7	0.5	0.2	0.2	0.3	0.4	0.3	0.5	0.3	0.4	0.3	0.3	0.3	0.4	0.2	0.2	0.4	0.3	0.3	0.5	normal
Im160.bmp	514	0	0.3	0.3	0.3	0.4	0.6	0.4	0.3	0.2	0.2	0.3	0.3	0.3	0.3	0.2	0.3	0.3	0.2	0.4	0.2	0.3	0.3	0.3	0.1	0.4	normal
Im161.bmp	515	0	0.4	0.4	0.3	0.4	0.4	0.5	0.4	0.2	0.3	0.3	0.4	0.4	0.3	0.4	0.3	0.4	0.4	0.5	0.1	0.4	0.4	0.4	0.4	0.4	normal
Im163.bmp	517	0	0.3	0.3	0.4	0.4	0.5	0.7	0.2	1	0.2	0.3	0.4	0.4	0.3	0.3	0.1	0.3	0.4	0.7	0.2	0.4	0.3	0.5	0.2	0.5	normal
Im164.bmp	518	0	0.3	0.4	0.2	0.4	0.7	0.8	0.2	0.2	0.1	0.3	0.3	0.5	0.4	0.3	0.2	0.4	0.3	0.6	0.2	0.4	0.3	0.4	0.2	0.4	normal
Im165.bmp	519	0	0.5	0.5	0.5	0.7	0.7	0.6	0.5	0.4	0.5	0.5	0.5	0.6	0.5	0.5	0.5	0.5	0.5	0.5	0.4	0.5	0.5	0.5	0.6	0.5	normal
Im165.bmp	519	1	0.5	0.5	0.5	0.6	0.5	0.6	0.5	0.4	0.5	0.5	0.4	0.6	0.5	0.5	0.4	0.5	0.5	0.6	0.4	0.5	0.5	0.5	0.5	0.5	normal
Im166.bmp	520	0	0.5	0.5	0.5	0.6	0.6	0.6	0.5	0.5	0.6	0.6	0.6	0.6	0.5	0.6	0.6	0.5	0.6	0.6	0.6	0.5	0.5	0.6	0.7	0.5	normal
Im167.bmp	521	0	0.5	0.5	0.5	0.4	0.8	0.9	0.4	0.5	0.5	0.4	0.5	0.5	0.6	0.6	0.5	0.5	0.8	0.9	0.5	0.5	0.6	0.7	0.7	0.5	moderate
Im168.bmp	522	0	0.5	0.5	0.3	0.4	0.4	0.5	0.3	0.3	0.3	0.4	0.4	0.5	0.4	0.4	0.4	0.4	0.4	0.4	0.3	0.5	0.4	0.3	0.3	0.5	normal
Im169.bmp	523	0	0.4	0.5	0.4	0.4	0.3	0.5	0.3	0.3	0.4	0.4	0.4	0.5	0.4	0.4	0.3	0.3	0.5	0.4	0.3	0.4	0.4	0.3	0.3	0.4	normal
Im169.bmp	523	1	0.4	0.3	0.3	0.4	0.4	0.6	0.4	0.4	0.4	0.4	0.3	0.4	0.3	0.4	0.3	0.3	0.4	0.4	0.3	0.4	0.4	0.4	0.4	0.4	normal
D1137316-L.bmp	525	0	0.3	0.4	0.2	0.3	0.3	0.4	0.3	0.3	0.2	0.3	0.2	0.3	0.3	0.3	0.1	0.3	0.2	0.3	0.1	0.3	0.1	0.3	0.1	0.4
D1143961-R.bmp	526	0	0.5	0.4	0.1	0.4	0.4	0.6	0.4	0.3	0.1	0.3	0.2	0.8	0.3	0.3	0.1	0.3	0.1	0.6	0.1	0.3	0.1	0.2	0.1	0.3
D1159282-R.bmp	527	0	0.7	0.6	0.1	0.4	0.5	0.3	0.3	0.3	0.2	0.3	0.3	0.3	0.3	0.3	0.1	0.2	0.5	0.8	0.1	0.3	0.2	0.2	0.1	0.6
D1160466-L.bmp	528	0	0.4	0.5	0.2	0.4	0.3	0.4	0.3	0.3	0.2	0.3	0.2	0.4	0.3	0.3	0.1	0.3	0.3	0.6	0.3	0.3	0.2	0.3	0.2	0.6
D1160466-L.bmp	528	1	0.4	0.3	0.2	0.3	0.4	0.7	0.4	0.4	0.2	0.2	0.2	0.4	0.4	0.4	0.2	0.2	0.3	0.4	0.2	0.2	0.3	0.3	0.3	0.6
D1167928-L.bmp	529	0	0.4	0.4	0.3	0.4	0.5	0.6	0.4	0.4	0.3	0.4	0.3	0.3	0.4	0.4	0.2	0.4	0.4	0.4	0.3	0.4	0.3	0.3	0.2	0.5
D1172676-R.bmp	530	0	0.7	0.6	0.2	0.4	0.7	0.5	0.3	0.4	0.2	0.2	0.3	0.4	0.3	0.3	0.1	0.1	0.1	0.5	0.1	0.2	0.1	0.2	0.1	0.6
D1185609-R.bmp	531	0	0.5	0.5	0.3	0.4	0.5	0.5	0.4	0.3	0.3	0.5	0.4	0.4	0.5	0.4	0.3	0.4	0.5	0.4	0.4	0.5	0.4	0.3	0.4	0.6
D1185609-R.bmp	531	1	0.5	0.5	0.3	0.4	0.5	0.6	0.5	0.5	0.4	0.4	0.4	0.4	0.4	0.4	0.3	0.4	0.4	0.4	0.3	0.3	0.4	0.4	0.4	0.6
D1192112-L.bmp	533	0	0.4	0.5	0.3	0.4	0.8	0.8	0.4	0.2	0.2	0.3	0.3	0.3	0.4	0.3	0.2	1	0.4	0.6	0.2	0.3	0.3	0.3	0.2	0.5
D1192112-L.bmp	533	1	0.4	0.3	0.2	0.4	0.8	0.8	0.5	0.3	0.3	0.3	0.3	0.3	0.3	0.3	0.2	0.3	0.4	0.9	0.2	0.2	0.4	0.3	0.2	0.5
D1204150-R.bmp	534	0	0.4	0.5	0.5	0.6	0.8	0.7	0.5	0.8	0.3	0.4	0.3	0.4	0.4	0.6	0.3	0.7	0.4	0.7	0.4	0.4	0.6	0.4	0.5	0.5
D1204800-R.bmp	535	0	0.5	0.5	0.5	0.5	0.6	0.7	0.4	0.7	0.5	0.5	0.5	0.6	0.6	0.6	0.5	0.5	0.6	0.5	0.5	0.6	0.5	0.5	0.6	0.7
D1204800-R.bmp	535	1	0.5	0.5	0.5	0.6	0.6	0.7	0.5	0.6	0.5	0.6	0.6	0.6	0.5	0.6	0.4	0.5	0.6	0.5	0.5	0.5	0.5	0.5	0.6	0.7
D1254228-R.bmp	538	0	0.5	0.6	0.3	0.5	0.8	0.6	0.5	0.4	0.3	0.4	0.3	0.4	0.5	0.7	0.3	0.3	0.4	0.4	0.3	0.4	0.4	0.4	0.4	0.6
D1255223-R.bmp	539	0	0.6	0.5	0.5	0.3	0.7	0.6	0.4	0.6	0.4	0.5	0.5	0.6	0.5	0.6	0.4	0.5	0.6	0.6	0.6	0.5	0.6	0.5	0.5	0.7
D1255223-R.bmp	539	1	0.6	0.5	0.4	0.6	0.7	0.7	0.5	0.5	0.5	0.5	0.6	0.6	0.5	0.5	0.4	0.5	0.6	0.6	0.6	0.4	0.5	0.5	0.5	0.7
D1267613-L.bmp	540	0	0.4	0.3	0.2	0.5	0.4	0.7	0.3	0.3	0.3	0.3	0.2	0.4	0.3	0.4	0.2	0.3	0.2	0.6	0.2	0.3	0.2	0.3	0.2	0.4
Im087.bmp	542	0	0.4	0.5	0.4	0.4	0.4	0.6	0.3	0.3	0.3	0.4	0.3	0.5	0.4	0.4	0.4	0.4	0.4	0.5	0.2	0.4	0.4	0.4	0.4	0.5	normal
Im087.bmp	542	1	0.4	0.5	0.3	0.4	0.5	0.6	0.4	0.3	0.4	0.4	0.4	0.4	0.3	0.3	0.3	0.4	0.4	0.4	0.3	0.3	0.4	0.4	0.5	0.5
Im088.bmp	543	0	0.4	0.5	0.3	0.4	0.3	0.4	0.4	0.3	0.3	0.3	0.3	0.4	0.3	0.4	0.3	0.3	0.3	0.5	0.2	0.3	0.4	0.3	0.4	0.4	normal
Im089.bmp	544	0	0.4	0.5	0.2	0.4	0.3	0.4	0.3	0.2	0.2	0.4	0.2	0.4	0.3	0.4	0.2	0.3	0.2	0.5	0.2	0.3	0.2	0.3	0.2	0.4	normal
Im090.bmp	545	0	0.4	0.4	0.2	0.3	0.3	0.4	0.3	0.3	0.1	0.4	0.3	0.4	0.3	0.3	0.3	0.3	0.4	0.5	0.2	0.3	0.3	0.3	0.3	0.4	normal
Im091.bmp	546	0	0.4	0.4	0.3	0.6	0.3	0.3	0.3	0.2	0.1	0.3	0.3	0.4	0.3	0.3	0.4	0.4	0.3	0.6	0.2	0.3	0.1	0.3	0.1	0.3	normal
Im092.bmp	547	0	0.5	0.4	0.4	0.6	0.6	0.7	0.5	0.5	0.6	0.6	0.5	0.7	0.5	0.6	0.6	0.6	0.7	0.8	0.5	0.5	0.6	0.7	0.7	0.5	ocular hypertension
Im093.bmp	548	0	0.5	0.5	0.5	0.4	0.5	0.6	0.4	0.2	0.1	0.6	0.5	0.5	0.6	0.6	0.6	0.6	0.6	0.7	0.5	0.6	0.6	0.6	0.5	0.4	ocular hypertension
Im093.bmp	548	1	0.4	0.4	0.5	0.7	0.6	0.6	0.4	0.4	0.2	0.3	0.5	0.7	0.5	0.5	0.5	0.5	0.7	0.6	0.6	0.5	0.5	0.6	0.7	0.4	ocular hypertension
Im094.bmp	549	0	0.4	0.5	0.3	0.3	0.3	0.4	0.3	0.2	0.2	0.3	0.3	0.3	0.3	0.3	0.3	0.3	0.2	0.6	0.1	0.2	0.3	0.3	0.3	0.4	normal
Im095.bmp	550	0	0.3	0.3	0.2	0.5	0.4	0.5	0.4	0.3	0.2	0.4	0.3	0.4	0.3	0.3	0.2	0.4	0.3	0.4	0.2	0.3	0.3	0.3	0.2	0.4	normal
Im095.bmp	550	1	0.3	0.3	0.2	0.3	0.5	0.6	0.2	0.3	0.3	0.4	0.3	0.4	0.3	0.3	0.2	0.4	0.3	0.3	0.2	0.3	0.3	0.3	0.3	0.4	normal
Im096.bmp	551	0	0.5	0.5	0.5	0.4	0.5	0.6	0.6	0.4	0.5	0.5	0.5	0.5	0.5	0.5	0.5	0.5	0.6	0.6	0.5	0.5	0.5	0.5	0.6	0.5	normal
Im097.bmp	552	0	0.4	0.4	0.3	0.4	0.5	0.4	0.3	0.3	0.3	0.4	0.3	0.4	0.3	0.3	0.3	0.4	0.4	0.7	0.3	0.3	0.3	0.4	0.3	0.4	normal
Im098.bmp	553	0	0.5	0.4	0.3	0.4	0.3	0.3	0.4	0.2	0.2	0.3	0.3	0.3	0.4	0.3	0.5	0.7	0.2	0.4	0.2	0.2	0.3	0.3	0.3	0.5	normal
Im098.bmp	553	1	0.5	0.3	0.3	0.3	0.4	0.4	0.3	0.4	0.3	0.4	0.3	0.3	0.4	0.3	0.5	0.8	0.3	0.4	0.1	0.2	0.4	0.3	0.3	0.5	normal
Im099.bmp	554	0	0.4	0.6	0.6	0.3	0.7	0.6	0.2	0.3	0.2	0.3	0.3	0.8	0.4	0.4	0.2	0.2	0.2	0.5	0.3	0.2	0.3	0.3	0.2	0.5	ocular hypertension
Im100.bmp	555	0	0.4	0.3	0.2	0.5	0.4	0.3	0.3	0.3	0.2	0.2	0.2	0.3	0.3	0.3	0.2	0.3	0.2	0.5	0.1	0.2	0.2	0.3	0.1	0.4	normal
Im101.bmp	556	0	0.5	0.5	0.4	0.5	0.4	0.5	0.5	0.4	0.4	0.5	0.4	0.5	0.5	0.4	0.4	0.4	0.5	0.5	0.3	0.4	0.4	0.4	0.5	0.5	normal
Im102.bmp	557	0	0.5	0.6	0.3	0.6	0.8	0.7	0.3	0.4	0.4	0.4	0.2	0.6	0.4	0.3	0.4	0.3	0.5	0.7	0.2	0.2	0.4	0.5	0.4	0.4	moderate
Im103.bmp	558	0	0.6	0.7	0.7	0.4	0.7	0.7	0.5	0.6	0.7	0.7	0.6	0.7	0.6	0.7	0.6	0.6	0.7	0.7	0.6	0.6	0.6	0.7	0.7	0.7	deep
Im103.bmp	558	1	0.6	0.6	0.6	0.7	0.7	0.7	0.5	0.6	0.6	0.6	0.6	0.7	0.6	0.6	0.6	0.6	0.7	0.7	0.6	0.6	0.7	0.7	0.7	0.7	deep
Im104.bmp	559	0	0.4	0.4	0.5	0.4	0.3	0.5	0.2	0.2	0.1	0.3	0.2	0.3	0.9	0.9	0.1	0.6	0.1	0.6	0	0	0.1	0.2	0.1	0.4	normal
Im104.bmp	559	1	0.4	0.4	0.2	0.4	0.3	0.6	0.2	0.4	0.1	0.1	0.2	0.2	0.9	0.8	0.5	0.6	0.3	0.5	0	0.1	0.1	0.2	0.1	0.4	normal
Im105.bmp	560	0	0.5	0.5	0.4	0.4	0.5	0.5	0.5	0.4	0.4	0.4	0.5	0.6	0.4	0.4	0.4	0.5	0.5	0.6	0.3	0.4	0.4	0.5	0.6	0.5	normal
Im107.bmp	561	0	0.5	0.4	0.2	0.4	0.3	0.5	0.3	0.4	0.2	0.5	0.4	0.5	0.4	0.3	0.3	0.4	0.3	0.5	0.3	0.4	0.3	0.4	0.4	0.5	normal
Im108.bmp	562	0	0.4	0.3	0.2	0.4	0.3	0.4	0.3	0.2	0.2	0.4	0.3	0.3	0.3	0.3	0.2	0.2	0.3	0.4	0.2	0.3	0.2	0.3	0.2	0.5	normal
Im109.bmp	563	0	0.4	0.4	0.3	0.4	0.4	0.4	0.3	0.1	0.2	0.3	0.2	0.3	0.2	0.2	0.1	0.3	0.1	0.4	0.2	0.2	0.1	0.2	0.1	0.4	normal
Im110.bmp	564	0	0.4	0.5	0.3	0.4	0.4	0.4	0.5	0.2	0.2	0.3	0.3	0.4	0.4	0.3	0.2	0.3	0.3	0.4	0.2	0.3	0.3	0.3	0.3	0.4	normal
Im111.bmp	565	0	0.4	0.3	0.4	0.4	0.3	0.4	0.3	0.2	0.1	0.2	0.2	0.4	0.2	0.2	0.1	0.5	0.1	0.3	0	0.1	0.2	0.3	0.1	0.4	normal
Im112.bmp	566	0	0.4	0.4	0.3	0.4	0.4	0.5	0.4	0.1	0.2	0.3	0.3	0.3	0.3	0.3	0.2	0.4	0.4	0.4	0.4	0.5	0.3	0.4	0.2	0.5	normal
Im114.bmp	568	0	0.4	0.4	0.3	0.7	0.4	0.6	0.5	0.6	0.3	0.4	0.4	0.4	0.4	0.3	0.4	0.3	0.4	0.5	0.3	0.4	0.4	0.3	0.4	0.4	moderate
Im115.bmp	569	0	0.6	0.6	0.6	0.4	0.3	0.7	0.3	0.3	0.1	0.3	0.2	0.3	0.2	0.3	0.2	0.7	0.1	0.4	0	0.1	0.6	0.2	0.1	0.6	normal
Im116.bmp	570	0	0.4	0.3	0.2	0.6	0.4	0.4	0.4	0.3	0.1	0.3	0.2	0.4	0.3	0.2	0.3	0.4	0.1	0.4	0.1	0.1	0.1	0.3	0.1	0.4	normal
Im116.bmp	570	1	0.5	0.5	0.2	0.4	0.6	0.7	0.3	0.4	0.1	0.2	0.2	0.3	0.3	0.1	0.1	0.3	0.3	0.6	0	0.1	0.1	0.3	0.1	0.4	normal
Im117.bmp	571	0	0.5	0.5	0.5	0.6	0.5	0.6	0.5	0.6	0.5	0.6	0.6	0.6	0.5	0.6	0.5	0.6	0.5	0.7	0.5	0.6	0.7	0.8	0.7	0.4	deep
Im118.bmp	572	0	0.4	0.6	0.4	0.4	0.5	0.6	0.5	0.5	0.5	0.6	0.6	0.6	0.5	0.5	0.5	0.6	0.6	0.7	0.5	0.5	0.7	0.8	0.7	0.4	deep
Im119.bmp	573	0	0.5	0.4	0.3	0.6	0.5	0.6	0.4	0.4	0.4	0.5	0.5	0.6	0.4	0.4	0.4	0.5	0.5	0.5	0.4	0.4	0.5	0.5	0.6	0.5	normal
Im120.bmp	574	0	0.6	0.8	0.5	0.9	0.8	0.8	0.6	0.7	0.6	0.7	0.5	0.6	0.5	0.6	0.6	0.6	0.9	0.9	0.6	0.7	0.9	0.8	0.7	0.4	deep
Im121.bmp	575	0	0.8	0.8	0.6	0.4	0.8	0.8	0.7	0.7	0.7	0.8	0.8	0.9	0.7	0.8	0.6	0.8	0.9	0.9	0.8	0.8	0.9	0.8	0.8	0.5	deep
Im122.bmp	576	0	0.5	0.6	0.3	0.4	0.5	0.8	0.4	0.3	0.4	0.3	0.3	0.5	0.4	0.4	0.5	0.5	0.4	0.6	0.5	0.5	0.9	0.7	0.4	0.6	moderate
Im123.bmp	577	0	0.7	0.7	0.4	0.5	0.4	0.5	0.2	0.3	0.2	0.4	0.2	0.6	0.2	0.4	0.4	0.3	0.3	0.5	0.2	0.4	0.3	0.7	0.1	0.6	moderate
Im125.bmp	579	0	0.5	0.6	0.6	0.5	0.6	0.7	0.8	0.6	0.6	0.6	0.6	0.7	0.6	0.6	0.6	0.6	0.6	0.6	0.6	0.5	0.6	0.7	0.7	0.6	normal
Im127.bmp	580	0	0.5	0.5	0.5	0.4	0.6	0.5	0.3	0.4	0.4	0.4	0.5	0.5	0.5	0.3	0.4	0.4	0.4	0.5	0.6	0.4	0.5	0.5	0.3	0.4	normal
Im128.bmp	581	0	0.3	0.4	0.1	0.3	0.5	0.5	0.3	0.3	0.2	0.3	0.3	0.4	0.4	0.2	0.2	0.3	0.2	0.4	0.2	0.2	0.3	0.3	0.2	0.4	normal
Im129.bmp	582	0	0.4	0.4	0.2	0.4	0.4	0.5	0.4	0.3	0.2	0.3	0.4	0.4	0.4	0.3	0.4	0.3	0.2	0.3	0.3	0.2	0.3	0.3	0.3	0.4	normal
Im130.bmp	583	0	0.4	0.4	0.3	0.5	0.4	0.6	0.5	0.3	0.3	0.4	0.4	0.5	0.4	0.4	0.4	0.4	0.4	0.4	0.3	0.4	0.4	0.4	0.4	0.5	normal
Im131.bmp	584	0	0.4	0.5	0.4	0.5	0.4	0.7	0.5	0.5	0.4	0.4	0.5	0.6	0.5	0.5	0.5	0.5	0.6	0.5	0.4	0.5	0.5	0.5	0.6	0.5	normal
Im132.bmp	585	0	0.7	0.7	0.2	0.4	0.3	0.4	0.2	0.3	0.1	0.3	0.2	0.3	0.3	0.2	0.2	0.3	0.1	0.2	0.1	0.3	0.1	0.2	0.1	0.4	normal
Im133.bmp	586	0	0.7	0.7	0.2	0.5	0.6	0.7	0.3	0.4	0.2	0.4	0.3	0.8	0.3	0.3	0.3	0.3	0.2	0.5	0.3	0.4	0.2	0.2	0.1	0.3	normal
Im134.bmp	587	0	0.4	0.5	0.2	0.5	0.4	0.6	0.4	0.2	0.3	0.4	0.5	0.5	0.4	0.4	0.3	0.4	0.5	0.4	0.4	0.5	0.4	0.4	0.5	0.5	ocular hypertension
Im135.bmp	588	0	0.5	0.6	0.6	0.3	0.5	0.7	0.6	0.4	0.5	0.5	0.6	0.6	0.6	0.6	0.5	0.6	0.6	0.6	0.5	0.5	0.5	0.6	0.7	0.6	early
Im135.bmp	588	1	0.5	0.5	0.5	0.7	0.6	0.7	0.4	0.5	0.6	0.6	0.5	0.6	0.5	0.6	0.5	0.6	0.6	0.5	0.5	0.5	0.5	0.7	0.7	0.6	early
Im136.bmp	589	0	0.4	0.4	0.1	0.4	0.3	0.3	0.3	0.2	0.2	0.3	0.2	0.3	0.3	0.3	0.2	0.3	0.1	0.3	0.2	0.3	0.2	0.3	0.2	0.4	normal
Im136.bmp	589	1	0.3	0.6	0.2	0.4	0.4	0.5	0.2	0.4	0.2	0.3	0.2	0.3	0.3	0.3	0.2	0.2	0.2	0.5	0.1	0.3	0.2	0.3	0.3	0.4	normal
Im137.bmp	590	0	0.4	0.4	0.4	0.5	0.4	0.6	0.7	0.4	0.4	0.5	0.5	0.6	0.4	0.5	0.4	0.5	0.5	0.5	0.4	0.5	0.5	0.4	0.6	0.5	normal
Im138.bmp	591	0	0.4	0.5	0.4	0.5	0.4	0.5	0.5	0.4	0.4	0.4	0.4	0.5	0.4	0.5	0.4	0.4	0.5	0.5	0.4	0.4	0.5	0.5	0.6	0.5	normal
Im139.bmp	592	0	0.5	0.6	0.5	0.5	0.4	0.7	0.6	0.4	0.4	0.4	0.5	0.5	0.4	0.5	0.4	0.6	0.5	0.6	0.4	0.4	0.5	0.6	0.7	0.6	ocular hypertension
Im140.bmp	593	0	0.5	0.6	0.3	0.6	0.4	0.6	0.5	0.3	0.4	0.5	0.5	0.6	0.5	0.5	0.4	0.5	0.6	0.6	0.4	0.4	0.4	0.4	0.6	0.5	ocular hypertension
Im141.bmp	594	0	0.5	0.5	0.4	0.4	0.5	0.5	0.6	0.5	0.5	0.6	0.6	0.6	0.5	0.5	0.5	0.6	0.6	0.6	0.6	0.5	0.5	0.5	0.8	0.6	ocular hypertension
Im142.bmp	595	0	0.4	0.4	0.4	0.5	0.5	0.7	0.7	0.4	0.4	0.5	0.4	0.5	0.6	0.5	0.5	0.7	0.5	0.5	0.4	0.4	0.6	0.5	0.7	0.5	normal
Im142.bmp	595	1	0.5	0.4	0.4	0.5	0.6	0.7	0.4	0.4	0.5	0.5	0.4	0.4	0.6	0.5	0.5	0.6	0.4	0.6	0.4	0.3	0.5	0.6	0.6	0.5	normal
Im143.bmp	596	0	0.4	0.5	0.3	0.5	0.6	0.6	0.6	0.4	0.3	0.4	0.4	0.5	0.4	0.4	0.4	0.4	0.5	0.5	0.2	0.4	0.5	0.5	0.6	0.5	normal
Im144.bmp	597	0	0.4	0.7	0.4	0.4	0.8	0.8	0.3	0.4	0.3	0.4	0.5	0.6	0.5	0.4	0.5	0.5	0.8	0.9	0.3	0.5	0.7	0.7	0.7	0.3	moderate
Im086.bmp	598	0	0.3	0.4	0.3	0.4	0.3	0.5	0.2	0.3	0.3	0.4	0.4	0.5	0.4	0.4	0.3	0.4	0.3	0.4	0.2	0.4	0.4	0.4	0.4	0.5	normal
Im106.bmp	599	0	0.5	0.6	0.3	0.4	0.4	0.5	0.2	0.2	0.2	0.3	0.3	0.3	0.3	0.3	0.1	0.2	0.1	0.4	0.3	0.3	0.3	0.3	0.1	0.3	normal
Im126.bmp	600	0	0.4	0.6	0.4	0.7	0.7	0.6	0.4	0.3	0.3	0.4	0.3	0.3	0.4	0.4	0.2	0.4	0.5	0.8	0.3	0.4	0.4	0.4	0.3	0.5	deep
Im145.bmp	601	0	0.6	0.6	0.7	0.7	0.6	0.7	0.8	0.4	0.7	0.5	0.6	0.8	0.6	0.5	0.6	0.6	0.7	0.7	0.6	0.5	0.8	0.7	0.8	0.5	normal
D1282696-R.bmp	602	0	0.7	0.7	0.3	0.4	0.4	0.4	0.4	0.4	0.3	0.4	0.3	0.4	0.4	0.3	0.2	0.4	0.3	0.4	0.3	0.3	0.4	0.3	0.3	0.6
D1287037-L.bmp	603	0	0.4	0.4	0.5	0.5	0.5	0.5	0.5	0.5	0.5	0.6	0.5	0.5	0.5	0.4	0.6	0.5	0.6	0.5	0.6	0.6	0.6	0.5	0.6	0.5
D1295788-L.bmp	604	0	0.5	0.6	0.6	0.5	0.5	0.5	0.6	0.5	0.5	0.6	0.4	0.5	0.6	0.5	0.5	0.6	0.7	0.6	0.6	0.5	0.6	0.6	0.7	0.6
D1296047-R.bmp	605	0	0.6	0.7	0.4	0.5	0.7	0.5	0.2	0.4	0.2	0.4	0.3	0.4	0.2	0.2	0.2	0.2	0.1	0.5	0.1	0.2	0.1	0.2	0.1	0.2
D1297325-L.bmp	606	0	0.3	0.4	0.2	0.4	0.7	0.4	0.3	0.4	0.2	0.4	0.2	0.4	0.3	0.3	0.2	0.3	0.3	0.4	0.2	0.2	0.3	0.3	0.2	0.5
D08654321-R.bmp	607	0	0.4	0.6	0.5	0.6	0.4	0.5	0.4	0.5	0.3	0.5	0.3	0.5	0.6	0.4	0.3	0.7	0.4	0.5	0.3	0.5	0.3	0.5	0.5	0.5
